# Supplementary material for: Polymorphism of Drug Transporters, Rather Than Metabolizing Enzymes, Conditions the Pharmacokinetics of Rasagiline
Source: Pharmaceutics. 2022 Sep 21;14(10):2001. doi: 10.3390/pharmaceutics14102001 (PMC9610285; doi:10.3390/pharmaceutics14102001)
Supplement: Supplementary file 1 [file pharmaceutics-14-02001-s001.zip]

Archive with 1 entries (1 files):
- pharmaceutics-1883739-supplementary.pdf
